# Supplementary material for: Identification and characterization of CsSRP43, a major gene controlling leaf yellowing in cucumber
Source: Hortic Res. 2022 Dec 1;9:uhac212. doi: 10.1093/hr/uhac212 (PMC9719040; doi:10.1093/hr/uhac212)
Supplement: Web_Material_uhac212 [file web_material_uhac212.zip]

Archive with 2 entries (2 files):
- Supplemental figures.doc
- Supplemental tables.xls
