# Supplementary material for: Identification and characterization of CsSRP43, a major gene controlling leaf yellowing in cucumber
Source: Hortic Res. 2022 Dec 1;9:uhac212. doi: 10.1093/hr/uhac212 (PMC9719040; doi:10.1093/hr/uhac212)
Supplement: Web_Material_uhac212 [file web_material_uhac212.zip › Supplemental tables.xls]

## Sheet: S1
Table. S1 Major agronomic traits in Gy14 and yf
Agronomic trait	Gy14			yf
	Cotyledon stage	Seedling stage	Adult plant	Cotyledon stage	Seedling stage	Adult plant
Plant height/cm	2.65±0.530	54.92±1.207**	247.95±5.252**	2.66±0.393	10.97±0.750	69.30±5.386
Leaf length/cm	2.56±0.123	15.23±0.831**	17.78±0.646**	2.57±0.132	12.96±1.090	11.08±0.978
Leaf width/cm	1.45±0.052	13.01±1.020**	17.42±1.006**	1.47±0.116	12.46±0.714	10.68±0.987
Steam diameter/mm	1.718±0.076**	5.374±0.550**	9.164±0.691**	1.438±0.158	4.496±0.580	7.408±0.687
Leaf area/cm2	2.61±0.121**	158.81±10.754**	182.84±11.434**	1.84±0.167	108.04±18.163	134.25±16.114

## Sheet: S2
Table. S2 Photosynthetic characteristics of the mutant yf and Gy14 in different growth stages
Growth stages	Material	PnNet photosynthesis rate （μmol·m-2·s-1）	GsStomatal conductance（mol·m-2·s-1）	CiIntercellular CO2concentration（μmol·m-2·s-1）	TrTranspiration rate （mol·m-2·s-1）
Seedling stage	GY14	9.214±0.766**	0.073±0.038	103.4±7.914**	0.967±0.689
	yf	1.600±0.754	0.089±0.016	310.484±8.485	0.882±0.312
Adult plant	GY14	17.133±0.723**	0.975±0.735	346.559±8.829	1.691±0.003
	yf	13.798±0.525	0.641±0.629	293.411±14.559	2.072±0.004

## Sheet: S3
Table. S3 Difference of Chlorophy fluorescence kinetic between yellow-green mutant and Gy14
Material	F0	Fm	Fv/Fm	qP	Y（Ⅱ）	qN
Gy14	0.083±0.130	0.328±0.035	0.747±0.028	0.951±0.024	0.702±0.003	0.084±0.011
yf	0.042±0.008*	0.230±0.038*	0.817±0.018*	0.883±0.055*	0.704±0.046	0.144±0.048*

## Sheet: S4
Table. S4 Predicted genes between markers InDel21 and SSR20583.
Gene ID	Chr.	location	Gene length (bp)	CDS (bp)	Description
CsGy7G001200	Chr7	1221908 to 1228313(-)	6405	1641	L-ascorbate oxidase homolog
CsGy7G001220	Chr7	1235706 to 1236783	1077	1077	signal recognition particle 43 kDa protein, chloroplastic
CsGy7G001230	Chr7	1238442 to 1241977	3535	696	transmembrane protein
CsGy7G001240	Chr7	1242362 to 1244585	2223	1263	lysine histidine transporter-like 8
CsGy7G001250	Chr7	1244614to 1244974	360	360	lysine histidine transporter-like 8

## Sheet: S5
Table. S5 Statistical results of the RNA-seq data
Samples	Clean reads	Clean bases	GC Content	%≥Q30
CR-1	26186502	7830066240	0.4429	0.9328
CR-2	27688079	8276930674	0.4429	0.9312
CR-3	23944976	7159946804	0.443	0.9362
WT-1	24167733	7221710300	0.438	0.9268
WT-2	24618338	7354163754	0.4386	0.9398
WT-3	24290391	7256154936	0.4386	0.9356

## Sheet: S6
Table. S6 The top 20 pathways with highest enrichment for KEGG analysis in srp43-1 and 9930
ID	Description	GeneRatio	BgRatio	enrich_factor	pvalue	qvalue	geneID	gene_number	Contained
ko00195	Photosynthesis	0.0399	0.0087	4.57	8.91435e-18	9.8527e-16	CsaV3_1G010750;CsaV3_1G011330;CsaV3_1G015100;CsaV3_1G025480;CsaV3_1G044940;CsaV3_1G046680;CsaV3_2G004030;CsaV3_2G009680;CsaV3_2G010090;CsaV3_2G032160;CsaV3_3G000770;CsaV3_3G004330;CsaV3_3G013320;CsaV3_3G013420;CsaV3_3G019220;CsaV3_3G022840;CsaV3_3G025000;CsaV3_3G046150;CsaV3_3G049310;CsaV3_4G007360;CsaV3_4G007520;CsaV3_5G020220;CsaV3_5G026220;CsaV3_5G026270;CsaV3_5G030690;CsaV3_6G002740;CsaV3_6G0…	37	down
ko00196	Photosynthesis - antenna proteins	0.0183	0.0027	6.72	3.77143e-13	2.08421e-11	CsaV3_1G002410;CsaV3_1G019610;CsaV3_1G032510;CsaV3_1G041230;CsaV3_1G043710;CsaV3_2G027790;CsaV3_3G005950;CsaV3_3G031580;CsaV3_4G026100;CsaV3_5G025740;CsaV3_5G030270;CsaV3_5G039350;CsaV3_6G005340;CsaV3_6G013800;CsaV3_6G051520;CsaV3_6G051530;CsaV3_7G002620	17	down
ko00940	Phenylpropanoid biosynthesis	0.0625	0.0352	1.78	5.91183e-06	0.000217804	CsaV3_1G009380;CsaV3_1G009470;CsaV3_1G010300;CsaV3_1G029290;CsaV3_1G036000;CsaV3_1G037050;CsaV3_1G037070;CsaV3_1G037110;CsaV3_1G037490;CsaV3_1G042490;CsaV3_1G042560;CsaV3_2G009060;CsaV3_2G011770;CsaV3_2G034090;CsaV3_2G035150;CsaV3_3G004000;CsaV3_3G004010;CsaV3_3G016670;CsaV3_3G022670;CsaV3_3G035690;CsaV3_3G042040;CsaV3_3G046050;CsaV3_4G000730;CsaV3_4G002330;CsaV3_4G003620;CsaV3_4G004870;CsaV3_4G0…	58	up&down
ko00860	Porphyrin and chlorophyll metabolism	0.0205	0.0082	2.5	9.09726e-05	0.00251372	CsaV3_1G002370;CsaV3_1G041790;CsaV3_2G030530;CsaV3_3G014130;CsaV3_3G031800;CsaV3_4G007220;CsaV3_4G010260;CsaV3_4G011730;CsaV3_4G031720;CsaV3_4G033870;CsaV3_5G010770;CsaV3_5G018640;CsaV3_5G025230;CsaV3_6G001080;CsaV3_6G031220;CsaV3_6G050640;CsaV3_7G007260;CsaV3_7G010200;CsaV3_7G031380	19	down
ko00906	Carotenoid biosynthesis	0.0205	0.0085	2.42	0.000148688	0.00328679	CsaV3_1G014580;CsaV3_1G034470;CsaV3_2G001370;CsaV3_2G026690;CsaV3_3G006460;CsaV3_3G007050;CsaV3_3G017450;CsaV3_3G027720;CsaV3_4G005780;CsaV3_4G007760;CsaV3_5G005510;CsaV3_5G020340;CsaV3_6G008730;CsaV3_6G040180;CsaV3_6G040930;CsaV3_6G051790;CsaV3_7G001140;CsaV3_7G008610;CsaV3_7G030330	19	up&down
ko00460	Cyanoamino acid metabolism	0.0248	0.0121	2.04	0.000522924	0.00963281	CsaV3_1G036000;CsaV3_1G042490;CsaV3_1G042560;CsaV3_2G008130;CsaV3_2G008160;CsaV3_2G008170;CsaV3_2G008210;CsaV3_2G011710;CsaV3_2G036430;CsaV3_3G022670;CsaV3_4G000730;CsaV3_4G004870;CsaV3_4G005640;CsaV3_4G010610;CsaV3_4G034720;CsaV3_6G033580;CsaV3_6G042970;CsaV3_6G044790;CsaV3_6G045350;CsaV3_7G006280;CsaV3_7G008880;CsaV3_7G008920;CsaV3_UNG186450	23	up&down
ko00630	Glyoxylate and dicarboxylate metabolism	0.0248	0.0147	1.68	0.00770418	0.107146	CsaV3_1G009520;CsaV3_1G010620;CsaV3_2G011710;CsaV3_2G035120;CsaV3_3G002580;CsaV3_3G006980;CsaV3_3G013840;CsaV3_3G030860;CsaV3_3G040230;CsaV3_3G043770;CsaV3_3G049390;CsaV3_4G023320;CsaV3_4G037250;CsaV3_4G037260;CsaV3_5G034360;CsaV3_6G022400;CsaV3_6G044790;CsaV3_7G001060;CsaV3_7G007210;CsaV3_7G032950;CsaV3_7G033380;CsaV3_UNG203690;CsaV3_UNG209280	23	up&down
ko00480	Glutathione metabolism	0.0237	0.0139	1.7	0.00775531	0.107146	CsaV3_1G001620;CsaV3_2G007500;CsaV3_2G007510;CsaV3_2G024500;CsaV3_2G035200;CsaV3_2G036430;CsaV3_3G010070;CsaV3_3G020840;CsaV3_3G035350;CsaV3_3G047260;CsaV3_3G047650;CsaV3_4G002100;CsaV3_4G004350;CsaV3_4G025630;CsaV3_4G025680;CsaV3_4G025750;CsaV3_4G025770;CsaV3_5G006680;CsaV3_6G006470;CsaV3_6G009080;CsaV3_6G042080;CsaV3_6G047320	22	up&down
ko00511	Other glycan degradation	0.0205	0.0117	1.75	0.00989792	0.121553	CsaV3_1G004880;CsaV3_1G007390;CsaV3_1G009250;CsaV3_1G038890;CsaV3_1G040410;CsaV3_2G004980;CsaV3_2G007270;CsaV3_2G009420;CsaV3_2G019670;CsaV3_3G010830;CsaV3_3G018140;CsaV3_3G042900;CsaV3_3G042910;CsaV3_3G043890;CsaV3_5G001420;CsaV3_5G017150;CsaV3_5G037200;CsaV3_6G046760;CsaV3_6G047280	19	up&down
ko00740	Riboflavin metabolism	0.0097	0.0044	2.22	0.0149805	0.165574	CsaV3_1G000830;CsaV3_1G037900;CsaV3_2G024740;CsaV3_3G002070;CsaV3_5G026200;CsaV3_5G027770;CsaV3_6G006590;CsaV3_6G012940;CsaV3_6G045340	9	up&down
ko00908	Zeatin biosynthesis	0.0129	0.0067	1.94	0.0167625	0.168427	CsaV3_1G035780;CsaV3_1G035800;CsaV3_1G040500;CsaV3_2G001450;CsaV3_3G013770;CsaV3_3G020640;CsaV3_4G028950;CsaV3_4G028960;CsaV3_4G029570;CsaV3_6G001530;CsaV3_7G006270;CsaV3_7G006620	12	up&down
ko00500	Starch and sucrose metabolism	0.0539	0.0406	1.33	0.0208185	0.191749	CsaV3_1G002860;CsaV3_1G005170;CsaV3_1G032890;CsaV3_1G036000;CsaV3_1G037780;CsaV3_1G038020;CsaV3_1G039930;CsaV3_1G041400;CsaV3_1G042490;CsaV3_1G042560;CsaV3_1G044780;CsaV3_2G005060;CsaV3_2G009410;CsaV3_2G015270;CsaV3_2G016560;CsaV3_2G024740;CsaV3_2G033300;CsaV3_3G004100;CsaV3_3G021590;CsaV3_3G022670;CsaV3_3G028560;CsaV3_3G030180;CsaV3_3G042410;CsaV3_4G000730;CsaV3_4G004630;CsaV3_4G004870;CsaV3_4G0…	50	up&down
ko00941	Flavonoid biosynthesis	0.0162	0.0094	1.72	0.0236033	0.200676	CsaV3_1G002840;CsaV3_1G009380;CsaV3_1G028060;CsaV3_2G009060;CsaV3_2G011770;CsaV3_3G008190;CsaV3_3G027830;CsaV3_3G033740;CsaV3_4G003620;CsaV3_4G032710;CsaV3_5G010920;CsaV3_5G026140;CsaV3_5G030330;CsaV3_6G009030;CsaV3_7G008590	15	up&down
ko00030	Pentose phosphate pathway	0.0162	0.0101	1.6	0.0418207	0.298351	CsaV3_1G010380;CsaV3_1G014610;CsaV3_1G037750;CsaV3_1G046020;CsaV3_2G004240;CsaV3_2G015280;CsaV3_3G009790;CsaV3_3G023460;CsaV3_4G008960;CsaV3_4G025880;CsaV3_5G000220;CsaV3_5G005570;CsaV3_5G033390;CsaV3_6G036750;CsaV3_7G021470	15	up&down
ko00053	Ascorbate and aldarate metabolism	0.0151	0.0093	1.63	0.0429284	0.298351	CsaV3_1G009900;CsaV3_1G040000;CsaV3_1G042210;CsaV3_3G005990;CsaV3_3G020840;CsaV3_3G023420;CsaV3_3G047650;CsaV3_5G006680;CsaV3_5G013140;CsaV3_6G032490;CsaV3_6G033570;CsaV3_6G045670;CsaV3_6G047320;CsaV3_7G027110	14	up&down
ko00561	Glycerolipid metabolism	0.0248	0.0172	1.44	0.0431899	0.298351	CsaV3_1G007080;CsaV3_1G007520;CsaV3_1G032910;CsaV3_1G042840;CsaV3_1G045060;CsaV3_2G003280;CsaV3_2G010110;CsaV3_2G027980;CsaV3_2G032580;CsaV3_2G033070;CsaV3_3G004970;CsaV3_3G004990;CsaV3_3G009130;CsaV3_3G020460;CsaV3_3G030920;CsaV3_3G034040;CsaV3_3G034100;CsaV3_5G034660;CsaV3_5G040260;CsaV3_6G001960;CsaV3_6G038110;CsaV3_7G032950;CsaV3_UNG230070	23	up&down
ko00130	Ubiquinone and other terpenoid-quinone biosynthesis	0.0119	0.0072	1.64	0.0646363	0.420236	CsaV3_1G009470;CsaV3_2G009060;CsaV3_2G014380;CsaV3_2G024810;CsaV3_2G033830;CsaV3_2G036010;CsaV3_3G038470;CsaV3_6G015190;CsaV3_6G016300;CsaV3_7G031610;CsaV3_7G031620	11	up&down
ko00604	Glycosphingolipid biosynthesis - ganglio series	0.0108	0.0067	1.61	0.0833395	0.49996	CsaV3_1G004880;CsaV3_1G007390;CsaV3_1G038890;CsaV3_1G040410;CsaV3_2G009420;CsaV3_2G019670;CsaV3_3G010830;CsaV3_3G043890;CsaV3_5G017150;CsaV3_6G046760	10	up&down
ko00040	Pentose and glucuronate interconversions	0.0366	0.0292	1.26	0.0929507	0.49996	CsaV3_1G007520;CsaV3_1G007900;CsaV3_1G009130;CsaV3_1G009900;CsaV3_1G038620;CsaV3_1G039880;CsaV3_1G041360;CsaV3_2G012050;CsaV3_2G019390;CsaV3_2G025090;CsaV3_3G011280;CsaV3_3G016190;CsaV3_3G028700;CsaV3_3G031040;CsaV3_4G005340;CsaV3_4G007260;CsaV3_5G001070;CsaV3_5G002080;CsaV3_5G003020;CsaV3_5G003890;CsaV3_5G028280;CsaV3_5G028290;CsaV3_5G031490;CsaV3_5G035910;CsaV3_6G004770;CsaV3_6G014700;CsaV3_6G0…	34	up&down
ko00400	Phenylalanine, tyrosine and tryptophan biosynthesis	0.0108	0.0068	1.58	0.0929654	0.49996	CsaV3_1G014510;CsaV3_2G017660;CsaV3_2G029790;CsaV3_2G034880;CsaV3_3G004760;CsaV3_3G043270;CsaV3_6G001800;CsaV3_6G014760;CsaV3_6G015190;CsaV3_6G048980	10	up&down

## Sheet: S7
Table. S7 Information concerning the markers used for gene mapping.							Table S2
Chrome	Primer	Scaffold position	Forward primers	Reverse primers
Chr7	SSR22777	850495 -850670	CTTCTCTCGGCCCAGTACAC	TTAATGTCCCACACTTGGCA
Chr7	SSR20583	1226636-1226526	AACGTAATCGAAGGGTTGGA	CGCTTTAATTTTCAATGGGC
Chr7	SSR10066	1481233-1481389	CCATCAGAACTGTCCATCCG	TTCTGACTGCACAACCAACC
Chr7	SSR01099	1723823 -1723728	TTTCCTAGCCAAATCATGCC	CTCGGGTCAGCATCTTTTTC
Chr7	SSR12994	3053041 -3053213	TCATCCTGCAATGCAAAGAC	ACCGTGGATCTTAAGCCAGA
Chr7	SSR00015	3626821-3626952	CCAAACTGGAGGCAAACCT	GAAAAGCACAGCAAAAATCCA
Chr7	InDel 3	1238867-1239372	CACCACGCTCAGGATTCAGATG	TCTTAAATCATACCCAGTAGACCAGG
Chr7	InDel 7	1328626-1328889	ACGTCGCATGTCTTTATTAT	TTGAGGTTGAGGTTGCTTAT
Chr7	InDel 8	1350593-1350938	TTTCTTTGGTGTTGTAGGTT	GTGTTATGCAGTTTGTCTTT
Chr7	InDel 21	1245230-1245693	CTACTAGCGGTCAAGGAAAA	CGAGTCAAGTCAAGAAGATT
Chr7	InDel 23	1246050-1246175	GTAAGGAGGAGTGATCAGTC	TTTTCTCTTTTCTTTTTTGG
Chr7	InDel 24	1247198-1247630	AAGTGAAAAAAGAAGGTGTG	TGCAGTGAAATTAAGGGAGA
Chr7	InDel 26	1253235-1253503	TAAGGTTTAGTTGTTGGGAA	ATATTGGAGAAAATGTGGAT
Chr7	InDel 27	1255888-1256316	CATTAGAGAGGGGTGTGTGT	AGTTTTTTTGGTTCTTGGTC

## Sheet: S8
Table. S8 Primers used in this study.
Experiment	Primer name	Primer Sequence (5'-3')
For Sequenceing	SRP43 F/R	ATGGAAGCCGTCTTCCTCAATCAAT / CTACCAATTACTGGATTGGGCCTGG
For qRT-PCR	SRP43-RT F/R	GCCAAAGATGTTGTAGCCG / ACAGACCCAAGCCCAGATA
	CsaV3_6G051530 F/R	TGAGCCACCATCCTACCTTACC / TGAGCCACCATCCTACCTTACC
	CsaV3_6G051520 F/R	GGCTGCTTCTACAATGGCTCT / TCACTTCCAACTCACGGTTCTT
	CsaV3_3G031580 F/R	TCGCAGCAACGGTAGAGTC / ACCATAGTCACCAGGGAATTC
	CsaV3_1G032510 F/R	AGGAAATCTGCCACCAAGTCG / ACCGTTGCGGGAAAGAAGCT
	CsaV3_7G002620 F/R	ATGAGGCGGACAGTTAAGAGTG / GCAAGGAGTTCAGGGAAGACA
	CsaV3_5G039350 F/R	AACCTCATCGTCGCCGTCAT / TGCCTGGTCTGGGTCGTCT
	CsaV3_3G009150 F/R	TCAGACGGGATTCTTCACTC / ATCAGAAACCAATAATGCCTC
	CsaV3_2G010380 F/R	TACTCACCTTCGCCGTCTT / AATTCCCGTATCGTCGTTC
	CsaV3_2G030530 F/R	GGCTTAGTATTCATACAACACCT / CACTTCCTTCACTCCACGAT
	CsaV3_3G005280 F/R	GAGCCAAGACATTCACCCA / CTCTATCAACGGCAGTTCG
For Subcellular location	35S: SRP43_GFP_F	gggcagactctagaaggatccATGGAAGCCGTCTTCCTCAATCAAT
	35S: SRP43_GFP_R	ttctcctttactcatcccgggAAGGGCGCTACCATTACTGGATTG
For gene editing	SRP43_CRguide1_F	TCGAAGTAGTGATTGGAATCCTACGGCGAAGTCGAGTTTTAGAGCTAGAAATAGC
	SRP43_CRguide2_R	TTCTAGCTCTAAAACCTTACGCCGTTCAAAGCGACAATCTCTTAGTCGACTCTA
For Y2H	pGBDT7_SRP43 F	gagaacacgggggacTCTAGAATGGAAGCCGTCTTCCTCAATCAAT
	pGBDT7_SRP43 R	ttctcccttacccatGGTACCAAGGGCGCTACCATTACTGGATTG
	CsaV3_4G001950AD F	GGGGACAAGTTTGTACAAAAAAGCAGGCTCCATGGTGTTAGCACAGCTTGGG
	CsaV3_4G001950AD R	GGGGACCACTTTGTACAAGAAAGCTGGGTCCTACTTATCTCCACCTCCAAACATT
	CsaV3_6G051530AD F	agattacgctcatatggccatggaggccATGGCTGCCTCTGCAATGGCTC
	CsaV3_6G051530AD R	acgattcatctgcagctcgagTCACTTTCCGGGAACAAAGTTTGTG
	CsaV3_6G051520AD F	agattacgctcatatggccatggaggccATGGCTGCTTCTACAATGGCTCT
	CsaV3_6G051520AD R	acgattcatctgcagctcgagTCACTTTCCAGGAACAAAGTTTGTA
	CsaV3_3G031580AD F	agattacgctcatatggccatggaggccATGGCAGCCATGGCTCTTTC
	CsaV3_3G031580AD R	acgattcatctgcagctcgagTCACTTTCCAGGTACAAAGTTGGTA
	CsaV3_1G032510AD F	agattacgctcatatggccatggaggccATGGCAGCCTCAAGCATGGCT
	CsaV3_1G032510AD R	acgattcatctgcagctcgagTCATTTTCCAGGAACAAAGTTGGTA
	CsaV3_7G002620AD F	agattacgctcatatggccatggaggccATGGCCACCTCTGCTATTCAACAAT
	CsaV3_7G002620AD R	acgattcatctgcagctcgagTCATTTTCCGGGGACAAAGTTGGT
	CsaV3_5G039350AD F	agattacgctcatatggccatggaggccATGGCTTCTTTGGCTGCTTC
	CsaV3_5G039350AD R	acgattcatctgcagctcgagTTAAAGAGTTGGAACTCTTTCAGC
	CsaV3_3G009150AD F	agattacgctcatatggccatggaggccATGGCCGCGGCCTCACTCTC
	CsaV3_3G009150AD R	acgattcatctgcagctcgagTCATGAAAATATGGCATCAACAAAGG
	CsaV3_3G005280AD F	GGGGACAAGTTTGTACAAAAAAGCAGGCTCCATGGCTTCCCTCTCTTGTACTT
	CsaV3_3G005280AD R	GGGGACCACTTTGTACAAGAAAGCTGGGTCTCATGCCTTTTTAGCAGAAAAA
For BiFC	SRP43NE-F	cccaggcctactagtggatccATGGAAGCCGTCTTCCTCAATCAAT
	SRP43NE-R	aaattcgagctcctacccgggTCAAAGGGCGCTACCATTACTGGA
	LHCP1CE-F	tggcgcgccactagtggatccATGGCTGCCTCTGCAATGGCTC
	LHCP1CE-R	atcgtatgggtacatcccgggTCACTTTCCGGGAACAAAGTTTGTG
	LHCP2CE-F	tggcgcgccactagtggatccATGGCTGCTTCTACAATGGCTCT
	LHCP2CE-R	atcgtatgggtacatcccgggTCACTTTCCAGGAACAAAGTTTGTA
	LHCP3CE-F	tggcgcgccactagtggatccATGGCAGCCATGGCTCTTTC
	LHCP3CE-R	atcgtatgggtacatcccgggTCACTTTCCAGGTACAAAGTTGGTA
	LHCP4CE-F	tggcgcgccactagtggatccATGGCAGCCTCAAGCATGGCT
	LHCP4CE-R	atcgtatgggtacatcccgggTCATTTTCCAGGAACAAAGTTGGTA
	LHCP5CE-F	tggcgcgccactagtggatccATGGCCACCTCTGCTATTCAACAAT
	LHCP5CE-R	atcgtatgggtacatcccgggTCATTTTCCGGGGACAAAGTTGGT
	LHCP6CE-F	tggcgcgccactagtggatccATGGCTTCTTTGGCTGCTTC
	LHCP6CE-R	atcgtatgggtacatcccgggTTAAAGAGTTGGAACTCTTTCAGC
	FtsYCE-F	tggcgcgccactagtggatccATGGCCGCGGCCTCACTCTC
	FtsYCE-R	atcgtatgggtacatcccgggTCATGAAAATATGGCATCAACAAAGG
	LTDCE-F	tggcgcgccactagtggatccATGGCTTCCCTCTCTTGTACTT
	LTDCE-R	atcgtatgggtacatcccgggTCATGCCTTTTTAGCAGAAAAA
	SRP54CE-F	tggcgcgccactagtggatccATGGAGGGATTGCAAATTTCGACT
	SRP54CE-R	atcgtatgggtacatcccgggTTAGTTTCCACTCCCAAAACCACG
